# Supplementary material for: Challenges and Social Implications of Informal Caregiving for People with Alzheimer’s: A Qualitative Study
Source: Healthcare (Basel). 2025 Dec 12;13(24):3271. doi: 10.3390/healthcare13243271 (PMC12733130; doi:10.3390/healthcare13243271)
Supplement: Supplementary file 1 [file healthcare-13-03271-s001.zip]

Archive with 1 entries (1 files):
- healthcare-4006805-supplementary.pdf
